# Supplementary material for: Landmark-based spatial navigation across the human lifespan
Source: eLife. 2023 Mar 13;12:e81318. doi: 10.7554/eLife.81318 (PMC10036117; doi:10.7554/eLife.81318)
Supplement: Figure 2—source data 1. [file elife-81318-fig2-data1.zip › Figure2_sourcedata1.txt]

age	condition_lmk1_geo2	proba_allo
11	1	0
10	1	0.333333333333333
10	1	0
11	1	0
10	1	0
11	1	0
10	1	0
11	1	0
11	1	0.666666666666667
11	1	0.666666666666667
10	1	1
10	2	0.666666666666667
10	2	1
10	2	1
10	2	0.333333333333333
10	2	0
10	2	1
11	2	1
10	2	1
11	2	1
10	2	1
10	2	1
10	2	0.666666666666667
11	2	1
11	2	1
10	1	0
10	1	1
10	1	1
11	1	0
70	1	0
79	1	0
29	1	0.666666666666667
37	1	1
71	1	0.666666666666667
67	1	1
67	1	0.666666666666667
72	2	0
77	1	0
36	1	1
81	1	1
30	2	1
71	2	1
69	2	1
67	2	1
77	2	1
76	1	0.333333333333333
23	1	1
32	2	1
80	2	1
72	1	0
75	1	1
74	1	0
76	2	1
74	1	0
72	2	1
70	1	0
70	2	1
72	1	0
73	1	0
73	2	0
28	1	1
69	1	0
26	2	1
75	1	1
24	2	1
78	2	0.666666666666667
24	2	1
25	1	1
23	1	1
23	1	1
28	1	1
25	1	0
24	2	1
26	2	1
31	2	1
35	2	1
31	2	1
28	2	1
26	2	1
