# Supplementary material for: Landmark-based spatial navigation across the human lifespan
Source: eLife. 2023 Mar 13;12:e81318. doi: 10.7554/eLife.81318 (PMC10036117; doi:10.7554/eLife.81318)
Supplement: Source data 1. [file elife-81318-data1.zip]

Archive with 1 entries (1 files):
- SuppTable2_sourcedata1.csv
